# Supplementary material for: Case report from a pediatric multidrug-resistant tuberculosis case with Tsukamurella co-infection identified by whole-genome sequencing: a diagnostic and therapeutic challenge
Source: BMC Infect Dis. 2026 May 20;26:1342. doi: 10.1186/s12879-026-13524-y (PMC13371299; doi:10.1186/s12879-026-13524-y)
Supplement: Supplementary file 1 — Supplementary Material 1 [file 12879_2026_13524_MOESM1_ESM.xlsx]

## Sheet: patric3_query
Supplement 1: Reference genomes with accession numbers
Genome ID	Genome Name	NCBI Taxon ID	Taxon Lineage IDs	Taxon Lineage Names	Superkingdom	Kingdom	Phylum	Class	Order	Family	Genus	Species	Genome Status	Strain	Culture Collection	Reference	Genome Quality	Completion Date	Publication	Authors	BioProject Accession	BioSample Accession	Assembly Accession	SRA Accession	GenBank Accessions	Sequencing Center	Sequencing Status	Sequencing Platform	Sequencing Depth	Assembly Method	Chromosome	Plasmids	Contigs	Size	GC Content	Contig L50	Contig N50	TRNA	RRNA	Mat Peptide	CDS	Coarse Consistency	Fine Consistency	CheckM Contamination	CheckM Completeness	Genome Quality Flags	Isolation Source	Isolation Comments	Collection Date
105579.6	Tsukamurella sunchonensis strain JCM 13375	239498	131567;2;1783272;201174;1760;85007;85028;2060;239498	cellular organisms;Bacteria;Bacillati;Actinomycetota;Actinomycetes;Mycobacteriales;Tsukamurellaceae;Tsukamurella;Tsukamurella pseudospumae	Bacteria	Bacillati	Actinomycetota	Actinomycetes	Mycobacteriales	Tsukamurellaceae	Tsukamurella	Tsukamurella pseudospumae	WGS	JCM 13375			Good	2016-02-26T00:00:00Z			PRJNA311106	SAMN04457859	GCA_001575205.1		LSRE00000000	The University of Hong Kong	WGS	Illumina HiSeq	80.0x	MIRA v. 4.9.5			69	4939052	70.31	7	247827	49	2		4974	96.6	95.8	3.5	100		foam on the surface of aeration tanks in an activated-sludge-treatment plant
1151061.3	Tsukamurella sp. 1534	1151061	131567;2;1783272;201174;1760;85007;85028;2060;2633480;1151061	cellular organisms;Bacteria;Bacillati;Actinomycetota;Actinomycetes;Mycobacteriales;Tsukamurellaceae;Tsukamurella;unclassified Tsukamurella;Tsukamurella sp. 1534	Bacteria	Bacillati	Actinomycetota	Actinomycetes	Mycobacteriales	Tsukamurellaceae	Tsukamurella	Tsukamurella sp. 1534	WGS	1534			Good	2012-06-19T00:00:00Z			PRJEB87	SAMEA2272095	GCA_000312385.1		CAJY00000000	ebi	WGS						42	4486005	71.12	9	164388	47	3		4368	98.7	97.7	3.5	100
2061.10	Tsukamurella paurometabola strain FDAARGOS_1558	2061	131567;2;1783272;201174;1760;85007;85028;2060;2061	cellular organisms;Bacteria;Bacillati;Actinomycetota;Actinomycetes;Mycobacteriales;Tsukamurellaceae;Tsukamurella;Tsukamurella paurometabola	Bacteria	Bacillati	Actinomycetota	Actinomycetes	Mycobacteriales	Tsukamurellaceae	Tsukamurella	Tsukamurella paurometabola	Complete	FDAARGOS_1558	DSM:43341		Good	2021-11-03T00:00:00Z			PRJNA231221	SAMN22091655	GCA_020735845.1		CP085954	US Food and Drug Administration	Complete	Pacbio; Illumina	978.44x	SMRT v. 9.0.0, HGAP v. 4.0			1	4703056	71.0992	1	4703056	48	6		4737	96.02	94.39		99.17
2061.12	Tsukamurella paurometabola FDAARGOS_1558	2061	131567;2;1783272;201174;1760;85007;85028;2060;2061	cellular organisms;Bacteria;Bacillati;Actinomycetota;Actinomycetes;Mycobacteriales;Tsukamurellaceae;Tsukamurella;Tsukamurella paurometabola	Bacteria	Bacillati	Actinomycetota	Actinomycetes	Mycobacteriales	Tsukamurellaceae	Tsukamurella	Tsukamurella paurometabola	Deprecated	FDAARGOS_1558	DSM:43341		Good	2021-11-03T00:00:00Z			PRJNA231221	SAMN22091655	GCA_020735845.1		CP085954		Complete	Pacbio; Illumina	978.44x	SMRT v. 9.0.0, HGAP v. 4.0			1	4703056	71.0992	1	4703056	48	6		4737	96.02	94.39		99.17
2061.29	Tsukamurella paurometabola T2.bin.43	2061	131567;2;1783272;201174;1760;85007;85028;2060;2061	cellular organisms;Bacteria;Bacillati;Actinomycetota;Actinomycetes;Mycobacteriales;Tsukamurellaceae;Tsukamurella;Tsukamurella paurometabola	Bacteria	Bacillati	Actinomycetota	Actinomycetes	Mycobacteriales	Tsukamurellaceae	Tsukamurella	Tsukamurella paurometabola	WGS	T2.bin.43			Good	2024-06-27T00:00:00Z	38879542		PRJNA938905	SAMN39477543	GCA_040391845.1		JBEBXD000000000			Illumina NovaSeq	8.6x	SPAdes v. 3.15.3			211	4468838	71.2985	42	35330	39	1		4612	98.6	96.2		100		decomposed grub time point 2		2021-10
2061.5	Tsukamurella paurometabola strain NCTC10741	2061	131567;2;1783272;201174;1760;85007;85028;2060;2061	cellular organisms;Bacteria;Bacillati;Actinomycetota;Actinomycetes;Mycobacteriales;Tsukamurellaceae;Tsukamurella;Tsukamurella paurometabola	Bacteria	Bacillati	Actinomycetota	Actinomycetes	Mycobacteriales	Tsukamurellaceae	Tsukamurella	Tsukamurella paurometabola	Complete	NCTC10741	NCTC:10741		Good	2018-12-07T00:00:00Z			PRJEB6403	SAMEA104016182	GCA_900631615.1		LR131273	SC	Complete						1	4698699	71.0956		4698699	52	6		4715	96.02	94.39		99.17		NA		1800-2014
2591848.3	Tsukamurella sp. HKU70	2591848	131567;2;1783272;201174;1760;85007;85028;2060;2591848	cellular organisms;Bacteria;Bacillati;Actinomycetota;Actinomycetes;Mycobacteriales;Tsukamurellaceae;Tsukamurella;Tsukamurella sputi	Bacteria	Bacillati	Actinomycetota	Actinomycetes	Mycobacteriales	Tsukamurellaceae	Tsukamurella	Tsukamurella sputi	WGS	HKU70		Representative	Good	2019-08-06T00:00:00Z			PRJNA551372	SAMN12145279	GCA_007858445.1		VIGV00000000	The University of Hong Kong	WGS	Illumina HiSeq	105.0x	SPAdes v. 3.7.1			266	4810120	69.9239	3	673667	50	5		4931	95.84	92.71	3.23	99.17		patient sputum		2013-02
2877520.10	Tsukamurella sp. M9C	2877520	131567;2;1783272;201174;1760;85007;85028;2060;2633480;2877520	cellular organisms;Bacteria;Bacillati;Actinomycetota;Actinomycetes;Mycobacteriales;Tsukamurellaceae;Tsukamurella;unclassified Tsukamurella;Tsukamurella sp. M9C	Bacteria	Bacillati	Actinomycetota	Actinomycetes	Mycobacteriales	Tsukamurellaceae	Tsukamurella	Tsukamurella sp. M9C	WGS	M9C				2021-09-26T00:00:00Z			PRJNA764784	SAMN21529074	GCA_020169415.1		JAIULG000000000		WGS	Illumina MiSeq	1.08x	SPAdes v. 2.3			110	4731977	71.4909	20	72059	48	5		4733	98.9	97.8		100		wool scouring wastewater from LANASUR SA		2014-03
2929795.4	Tsukamurella sp. PLM1	2929795	131567;2;1783272;201174;1760;85007;85028;2060;2633480;2929795	cellular organisms;Bacteria;Bacillati;Actinomycetota;Actinomycetes;Mycobacteriales;Tsukamurellaceae;Tsukamurella;unclassified Tsukamurella;Tsukamurella sp. PLM1	Bacteria	Bacillati	Actinomycetota	Actinomycetes	Mycobacteriales	Tsukamurellaceae	Tsukamurella	Tsukamurella sp. PLM1	Complete	PLM1				2022-04-02T00:00:00Z			PRJNA820548	SAMN27015329	GCA_023168325.1		AP025688		Complete	Illumina NextSeq500; Nanopore GridION	26X	Canu v. 2.2			1	4391067	70.6782	1	4391067	53	6		4918	98.2	91.9	3	94.1		gut content		2021-10-07
3031961.6	Tsukamurella sp. 8F	3031961	131567;2;1783272;201174;1760;85007;85028;2060;2633480;3031961	cellular organisms;Bacteria;Bacillati;Actinomycetota;Actinomycetes;Mycobacteriales;Tsukamurellaceae;Tsukamurella;unclassified Tsukamurella;Tsukamurella sp. 8F	Bacteria	Bacillati	Actinomycetota	Actinomycetes	Mycobacteriales	Tsukamurellaceae	Tsukamurella	Tsukamurella sp. 8F	WGS	8F				2023-03-11T00:00:00Z			PRJNA764377	SAMN33554931	GCA_029167375.1		JARFTP000000000			Illumina NextSeq	171x	Unicycler v. v0.4.8			70	4680862	68.8876	11	138991	48	2		4566	98.2	97		97.1		cuticle from social wasp		2020-01
3031962.5	Tsukamurella sp. 8J	3031962	131567;2;1783272;201174;1760;85007;85028;2060;2633480;3031962	cellular organisms;Bacteria;Bacillati;Actinomycetota;Actinomycetes;Mycobacteriales;Tsukamurellaceae;Tsukamurella;unclassified Tsukamurella;Tsukamurella sp. 8J	Bacteria	Bacillati	Actinomycetota	Actinomycetes	Mycobacteriales	Tsukamurellaceae	Tsukamurella	Tsukamurella sp. 8J	WGS	8J				2023-03-11T00:00:00Z			PRJNA764377	SAMN33554932	GCA_029167405.1		JARFTO000000000			Illumina NextSeq	91x	Unicycler v. v0.4.8			91	4598787	68.8736	14	108455	46	2		4494	86.6	84.9		94.1		cuticle from social wasp		2020-01
3081301.3	Tsukamurella sp. USMM236	3081301	131567;2;1783272;201174;1760;85007;85028;2060;2633480;3081301	cellular organisms;Bacteria;Bacillati;Actinomycetota;Actinomycetes;Mycobacteriales;Tsukamurellaceae;Tsukamurella;unclassified Tsukamurella;Tsukamurella sp. USMM236	Bacteria	Bacillati	Actinomycetota	Actinomycetes	Mycobacteriales	Tsukamurellaceae	Tsukamurella	Tsukamurella sp. USMM236	WGS	USMM236				2024-03-14T00:00:00Z			PRJNA1023190	SAMN37642789	GCA_037148755.1		JBBCSS000000000			Illumina NovaSeq	135x	Shovill v. 1.1.0			33	4981784	71.2429	3	612942	47	5		4959	98.9	98.2		100		mosquito larval water		2016-09-23
3154444.4	Tsukamurella sp. NPDC003166	3154444	131567;2;1783272;201174;1760;85007;85028;2060;2633480;3154444	cellular organisms;Bacteria;Bacillati;Actinomycetota;Actinomycetes;Mycobacteriales;Tsukamurellaceae;Tsukamurella;unclassified Tsukamurella;Tsukamurella sp. NPDC003166	Bacteria	Bacillati	Actinomycetota	Actinomycetes	Mycobacteriales	Tsukamurellaceae	Tsukamurella	Tsukamurella sp. NPDC003166	WGS	NPDC003166			Good	2024-07-10T00:00:00Z			PRJNA1106891	SAMN41495608			JBEXNL000000000			Illumina NovaSeq	214.09138018535523x	SPAdes v. 3.14.1			40	4673836	70.5988	7	223699	48	3		4606	98.5	97.7		100		Botanical Garden
44753.4	Tsukamurella spumae strain DSM 44113	44753	131567;2;1783272;201174;1760;85007;85028;2060;44753	cellular organisms;Bacteria;Bacillati;Actinomycetota;Actinomycetes;Mycobacteriales;Tsukamurellaceae;Tsukamurella;Tsukamurella spumae	Bacteria	Bacillati	Actinomycetota	Actinomycetes	Mycobacteriales	Tsukamurellaceae	Tsukamurella	Tsukamurella spumae	WGS	DSM 44113	DSM:44113	Representative	Good	2020-04-15T00:00:00Z			PRJNA622446	SAMN14517875	GCA_012396015.1		JAAXOQ000000000	Bacterial Special Pathogens Branch (CDC)	WGS	NovaSeq	185.7x	SPAdes v. 3.13.0			79	4461018	70.192	12	126579	48	3		4530	95.9	94.94		99.17		foam on the surface of aeration tanks in an activated-sludge sewage-treatment plant
44753.6	Tsukamurella spumae JCM 12608	44753	131567;2;1783272;201174;1760;85007;85028;2060;44753	cellular organisms;Bacteria;Bacillati;Actinomycetota;Actinomycetes;Mycobacteriales;Tsukamurellaceae;Tsukamurella;Tsukamurella spumae	Bacteria	Bacillati	Actinomycetota	Actinomycetes	Mycobacteriales	Tsukamurellaceae	Tsukamurella	Tsukamurella spumae	WGS	JCM 12608	JCM:12608		Good	2024-02-01T00:00:00Z	30832757		PRJDB10510	SAMD00645148	GCA_039527875.1		BAAAKS000000000			MGISEQ-2000	134x	SOAPdenovo v. 2.04; SPAdes v. 3.13.0;			90	4566945	70.0241	11	157750	51	3		4664	98.7	97.7		100		Activated sludge foam		1994-10-20
47312.10	Tsukamurella pulmonis strain CCUG 35732	47312	131567;2;1783272;201174;1760;85007;85028;2060;47312	cellular organisms;Bacteria;Bacillati;Actinomycetota;Actinomycetes;Mycobacteriales;Tsukamurellaceae;Tsukamurella;Tsukamurella pulmonis	Bacteria	Bacillati	Actinomycetota	Actinomycetes	Mycobacteriales	Tsukamurellaceae	Tsukamurella	Tsukamurella pulmonis	WGS	CCUG 35732			Good	2016-02-26T00:00:00Z			PRJNA311101	SAMN04457854	GCA_001575165.1		LSRH00000000	The University of Hong Kong	WGS	Illumina HiSeq	80.0x	MIRA v. 4.9.5			59	4735197	70.89	3	827714	52	2		4719	99	97.9	1	100		sputum from human with mycobacterial lung infection
47312.11	Tsukamurella pulmonis strain DSM 44990	47312	131567;2;1783272;201174;1760;85007;85028;2060;47312	cellular organisms;Bacteria;Bacillati;Actinomycetota;Actinomycetes;Mycobacteriales;Tsukamurellaceae;Tsukamurella;Tsukamurella pulmonis	Bacteria	Bacillati	Actinomycetota	Actinomycetes	Mycobacteriales	Tsukamurellaceae	Tsukamurella	Tsukamurella pulmonis	WGS	DSM 44990			Good	2016-02-26T00:00:00Z			PRJNA311102	SAMN04457855	GCA_001575215.1		LSRI00000000	The University of Hong Kong	WGS	Illumina HiSeq	80.0x	MIRA v. 4.9.5			48	4592604	71.04	3	729223	49	3		4562	99	98.2	2	100
47312.12	Tsukamurella pulmonis strain DSM 44142	47312	131567;2;1783272;201174;1760;85007;85028;2060;47312	cellular organisms;Bacteria;Bacillati;Actinomycetota;Actinomycetes;Mycobacteriales;Tsukamurellaceae;Tsukamurella;Tsukamurella pulmonis	Bacteria	Bacillati	Actinomycetota	Actinomycetes	Mycobacteriales	Tsukamurellaceae	Tsukamurella	Tsukamurella pulmonis	WGS	DSM 44142	DSM 44142		Good	2016-10-20T00:00:00Z			PRJEB16167	SAMN04489765	GCA_900103175.1	SRR4181346,SRR4181347,SRR4181348	FNLF00000000	DOE - JOINT GENOME INSTITUTE	WGS						2	4783064	70.88	1	4721591	50	6		4704	99	98.1	1	100
47312.13	Tsukamurella pulmonis strain NCTC13230	47312	131567;2;1783272;201174;1760;85007;85028;2060;47312	cellular organisms;Bacteria;Bacillati;Actinomycetota;Actinomycetes;Mycobacteriales;Tsukamurellaceae;Tsukamurella;Tsukamurella pulmonis	Bacteria	Bacillati	Actinomycetota	Actinomycetes	Mycobacteriales	Tsukamurellaceae	Tsukamurella	Tsukamurella pulmonis	WGS	NCTC13230		Representative	Good	2018-07-30T00:00:00Z			PRJEB6403	SAMEA48408418	GCA_900460155.1		UHII00000000	SC	WGS						2	4773464	70.8572	1	4629025	52	6		4705	99	98.1	1	100
47312.18	Tsukamurella pulmonis strain PW1004	47312	131567;2;1783272;201174;1760;85007;85028;2060;47312	cellular organisms;Bacteria;Bacillati;Actinomycetota;Actinomycetes;Mycobacteriales;Tsukamurellaceae;Tsukamurella;Tsukamurella pulmonis	Bacteria	Bacillati	Actinomycetota	Actinomycetes	Mycobacteriales	Tsukamurellaceae	Tsukamurella	Tsukamurella pulmonis	WGS	PW1004			Good	2018-07-30T00:00:00Z			PRJNA481867	SAMN09691327	GCA_003346735.1		QQQF00000000	The University of Hong Kong, Hong Kong, China	WGS	454	540x	Velvet v. 1			258	4595122	70.8788	33	38758	46	1		4982	96.02	91.74	2.44	99.17		Eye swab of a patient with Conjunctivitis
47312.23	Tsukamurella pulmonis TP-B0596	47312	131567;2;1783272;201174;1760;85007;85028;2060;47312	cellular organisms;Bacteria;Bacillati;Actinomycetota;Actinomycetes;Mycobacteriales;Tsukamurellaceae;Tsukamurella;Tsukamurella pulmonis	Bacteria	Bacillati	Actinomycetota	Actinomycetes	Mycobacteriales	Tsukamurellaceae	Tsukamurella	Tsukamurella pulmonis	Complete	TP-B0596			Good	2022-01-07T00:00:00Z			PRJDB12775	SAMD00434442	GCA_022179485.1		AP025457		Complete	PacBioRSII	259x	Falcon v. 0.3; Celera Assembler v. 8.3			1	4669365	70.939	1	4669365	52	6		4694	96.26	95		99.17
57704.14	Tsukamurella tyrosinosolvens strain JCM 15482	57704	131567;2;1783272;201174;1760;85007;85028;2060;57704	cellular organisms;Bacteria;Bacillati;Actinomycetota;Actinomycetes;Mycobacteriales;Tsukamurellaceae;Tsukamurella;Tsukamurella tyrosinosolvens	Bacteria	Bacillati	Actinomycetota	Actinomycetes	Mycobacteriales	Tsukamurellaceae	Tsukamurella	Tsukamurella tyrosinosolvens	WGS	JCM 15482			Good	2016-02-26T00:00:00Z			PRJNA311104	SAMN04457857	GCA_001575225.1		LSRG00000000	The University of Hong Kong	WGS	Illumina HiSeq	80.0x	MIRA v. 4.9.5			28	4946096	71.05	3	908883	48	3		4897	98.9	98.4	3	100		Subsurface soil (10 cm depth) from the side of a busy road
57704.15	Tsukamurella tyrosinosolvens strain PS2	57704	131567;2;1783272;201174;1760;85007;85028;2060;57704	cellular organisms;Bacteria;Bacillati;Actinomycetota;Actinomycetes;Mycobacteriales;Tsukamurellaceae;Tsukamurella;Tsukamurella tyrosinosolvens	Bacteria	Bacillati	Actinomycetota	Actinomycetes	Mycobacteriales	Tsukamurellaceae	Tsukamurella	Tsukamurella tyrosinosolvens	WGS	PS2		Representative	Good	2016-04-19T00:00:00Z			PRJNA311144	SAMN04479211	GCA_001623895.1		LSFR00000000	Kazan Federal University	WGS	Illumina MiSeq	245.4x	SPAdes v. 3.1.1			9	4840603	71.32	2	1229895	48	3		4779	99	98.4	3	100		chemical hydrocarbon sludge from petrol industry factory		2011
57704.17	Tsukamurella tyrosinosolvens strain MH1	57704	131567;2;1783272;201174;1760;85007;85028;2060;57704	cellular organisms;Bacteria;Bacillati;Actinomycetota;Actinomycetes;Mycobacteriales;Tsukamurellaceae;Tsukamurella;Tsukamurella tyrosinosolvens	Bacteria	Bacillati	Actinomycetota	Actinomycetes	Mycobacteriales	Tsukamurellaceae	Tsukamurella	Tsukamurella tyrosinosolvens		MH1	DSM:105033			2018-03-26T00:00:00Z	29292131		PRJNA298288	SAMN04157994	GCA_002869785.1		CP019066	Faculty of Biology, University of Bucharest		PacBio	219.0x	RS HGAP Assembly 3in SMRT, Pacific			1	4922396							4882	99	98.2	3.9	100		oil-polluted soil	isolated from a petroleum hydrocarbon contaminated site, located in Pitești (Romania)	2004-04
57704.18	Tsukamurella tyrosinosolvens strain PW899	57704	131567;2;1783272;201174;1760;85007;85028;2060;57704	cellular organisms;Bacteria;Bacillati;Actinomycetota;Actinomycetes;Mycobacteriales;Tsukamurellaceae;Tsukamurella;Tsukamurella tyrosinosolvens	Bacteria	Bacillati	Actinomycetota	Actinomycetes	Mycobacteriales	Tsukamurellaceae	Tsukamurella	Tsukamurella tyrosinosolvens	WGS	PW899			Poor	2018-07-25T00:00:00Z			PRJNA481866	SAMN09691326	GCA_003339725.1		QPKD00000000	The University of Hong Kong, Hong Kong, China	WGS	454	410x	Velvet v. 1			316	4878070	71.0099	49	30823	49	1		5360	98.8	94.5	15.7	99	High CheckM contamination score	Corneal scraping of a patient with keratitis
57704.19	Tsukamurella tyrosinosolvens strain NCTC13231	57704	131567;2;1783272;201174;1760;85007;85028;2060;57704	cellular organisms;Bacteria;Bacillati;Actinomycetota;Actinomycetes;Mycobacteriales;Tsukamurellaceae;Tsukamurella;Tsukamurella tyrosinosolvens	Bacteria	Bacillati	Actinomycetota	Actinomycetes	Mycobacteriales	Tsukamurellaceae	Tsukamurella	Tsukamurella tyrosinosolvens	Complete	NCTC13231	NCTC:13231		Good	2018-12-19T00:00:00Z			PRJEB6403	SAMEA48409168	GCA_900637875.1		LR134443,LR134444,LR134445,LR134446,LR134447,LR134448,LR134449,LR134450,LR134451,LR134452,LR134453,LR134454	SC	Complete					27	28	4861214	71.0742	6	288890	74	6		5012	94.94	93.13		95.83		sputum		1900-1996
57704.32	Tsukamurella tyrosinosolvens TY201901	57704	131567;2;1783272;201174;1760;85007;85028;2060;57704	cellular organisms;Bacteria;Bacillati;Actinomycetota;Actinomycetes;Mycobacteriales;Tsukamurellaceae;Tsukamurella;Tsukamurella tyrosinosolvens	Bacteria	Bacillati	Actinomycetota	Actinomycetes	Mycobacteriales	Tsukamurellaceae	Tsukamurella	Tsukamurella tyrosinosolvens	Deprecated	TY201901			Good	2021-10-05T00:00:00Z			PRJNA640598	SAMN15325943	GCA_020295335.1		JACERH000000000		WGS	Illumina HiSeq	100.0x	SOAPdenovo v. JULY-2019			11	4993794	71.0247	3	831093	49	1		4987	95.96	94.51		99.17		blood		2019-03-18
57704.46	Tsukamurella tyrosinosolvens MH1	57704	131567;2;1783272;201174;1760;85007;85028;2060;57704	cellular organisms;Bacteria;Bacillati;Actinomycetota;Actinomycetes;Mycobacteriales;Tsukamurellaceae;Tsukamurella;Tsukamurella tyrosinosolvens	Bacteria	Bacillati	Actinomycetota	Actinomycetes	Mycobacteriales	Tsukamurellaceae	Tsukamurella	Tsukamurella tyrosinosolvens	Complete	MH1	DSM:105033		Good	2018-03-26T00:00:00Z	29292131		PRJNA298288	SAMN04157994	GCA_002869785.1		CP019066			PacBio	219.0x	RS HGAP Assembly 3in SMRT, Pacific			1	4922396	71.1204	1	4922396	48	2		4883	99	97.9		100		oil-polluted soil		2004-04
57704.56	Tsukamurella tyrosinosolvens NPDC059064	57704	131567;2;1783272;201174;1760;85007;85028;2060;57704	cellular organisms;Bacteria;Bacillati;Actinomycetota;Actinomycetes;Mycobacteriales;Tsukamurellaceae;Tsukamurella;Tsukamurella tyrosinosolvens	Bacteria	Bacillati	Actinomycetota	Actinomycetes	Mycobacteriales	Tsukamurellaceae	Tsukamurella	Tsukamurella tyrosinosolvens	WGS	NPDC059064			Good	2024-10-08T00:00:00Z			PRJNA1106891	SAMN43797693	GCA_042739135.1		JBHYHM000000000			Illumina NovaSeq	31.16578377842047x	SPAdes v. 3.14.1			6	4767119	71.3661	1	2635918	50	3		4683	98.9	98.5		100				2010-01-01
[truncated: 22 more columns]
